# Supplementary material for: A Prediction Model for Instability in Adult Distal Radius Fractures: Integrating Post-Reduction and Follow-Up Indicators
Source: J Clin Med. 2025 Nov 24;14(23):8336. doi: 10.3390/jcm14238336 (PMC12693056; doi:10.3390/jcm14238336)
Supplement: Supplementary file 1 [file jcm-14-08336-s001.zip]

Archive with 5 entries (5 files):
- Figure S1.pdf
- Figure S2.pdf
- Figure S3_new.eps
- Figure S4.pdf
- Table S1-S3.pdf
